# Supplementary material for: Novel Antibacterial 4-Piperazinylquinoline Hybrid Derivatives Against Staphylococcus aureus: Design, Synthesis, and In Vitro and In Silico Insights
Source: Molecules. 2024 Dec 25;30(1):28. doi: 10.3390/molecules30010028 (PMC11720749; doi:10.3390/molecules30010028)
Supplement: Supplementary file 1 [file molecules-30-00028-s001.zip]

Archive with 2 entries (2 files):
- Supporting Information S1- SwissADME and Qikprop full output matrices.xlsx
- Supporting information S2-4_8 novembre revised.pdf
