# Supplementary material for: Novel Antibacterial 4-Piperazinylquinoline Hybrid Derivatives Against Staphylococcus aureus: Design, Synthesis, and In Vitro and In Silico Insights
Source: Molecules. 2024 Dec 25;30(1):28. doi: 10.3390/molecules30010028 (PMC11720749; doi:10.3390/molecules30010028)
Supplement: Supplementary file 1 [file molecules-30-00028-s001.zip › Supporting Information S1- SwissADME and Qikprop full output matrices.xlsx]

## Sheet: swissadme
Molecule	Canonical SMILES	Formula	MW	#Heavy atoms	#Aromatic heavy atoms	Fraction Csp3	#Rotatable bonds	#H-bond acceptors	#H-bond donors	MR	TPSA	iLOGP	XLOGP3	WLOGP	MLOGP	Silicos-IT Log P	Consensus Log P	ESOL Log S	ESOL Solubility (mg/ml)	ESOL Solubility (mol/l)	ESOL Class	Ali Log S	Ali Solubility (mg/ml)	Ali Solubility (mol/l)	Ali Class	Silicos-IT LogSw	Silicos-IT Solubility (mg/ml)	Silicos-IT Solubility (mol/l)	Silicos-IT class	GI absorption	BBB permeant	Pgp substrate	CYP1A2 inhibitor	CYP2C19 inhibitor	CYP2C9 inhibitor	CYP2D6 inhibitor	CYP3A4 inhibitor	log Kp (cm/s)	Lipinski #violations	Ghose #violations	Veber #violations	Egan #violations	Muegge #violations	Bioavailability Score	PAINS #alerts	Brenk #alerts	Leadlikeness #violations	Synthetic Accessibility
5a	N#Cc1cnc2c(c1N1CCN(CC1)C(=O)c1ccccc1)cc(c(c2)OC)OC	C23H22N4O3	402.45	30	16	0.26	5	5	0	120.61	78.69	3.23	2.90	2.32	1.35	3.02	2.56	-4.23	2.39e-02	5.93e-05	Moderately soluble	-4.21	2.46e-02	6.12e-05	Moderately soluble	-6.21	2.48e-04	6.17e-07	Poorly soluble	High	No	No	No	Yes	Yes	Yes	Yes	-6.70	0	0	0	0	0	0.55	0	0	1	2.78
5b	N#Cc1cnc2c(c1N1CCN(CC1)C(=O)c1ccc(cc1)C)cc(c(c2)OC)OC	C24H24N4O3	416.47	31	16	0.29	5	5	0	125.58	78.69	3.57	3.27	2.63	1.56	3.55	2.92	-4.53	1.22e-02	2.92e-05	Moderately soluble	-4.60	1.05e-02	2.53e-05	Moderately soluble	-6.58	1.09e-04	2.61e-07	Poorly soluble	High	No	No	No	Yes	Yes	Yes	Yes	-6.52	0	0	0	0	0	0.55	0	0	1	2.91
5c	COc1ccc(cc1)C(=O)N1CCN(CC1)c1c(C#N)cnc2c1cc(OC)c(c2)OC	C24H24N4O4	432.47	32	16	0.29	6	6	0	127.10	87.92	3.36	2.87	2.33	1.04	3.09	2.54	-4.30	2.15e-02	4.97e-05	Moderately soluble	-4.38	1.82e-02	4.21e-05	Moderately soluble	-6.31	2.12e-04	4.90e-07	Poorly soluble	High	No	No	No	Yes	Yes	Yes	Yes	-6.90	0	0	0	0	0	0.55	0	0	1	2.97
5d	N#Cc1cnc2c(c1N1CCN(CC1)C(=O)c1ccc(cc1)C(F)(F)F)cc(c(c2)OC)OC	C24H21F3N4O3	470.44	34	16	0.29	6	8	0	125.61	78.69	3.45	3.79	4.50	2.14	4.11	3.60	-5.10	3.77e-03	8.00e-06	Moderately soluble	-5.14	3.44e-03	7.30e-06	Moderately soluble	-7.03	4.39e-05	9.33e-08	Poorly soluble	High	No	No	No	Yes	Yes	Yes	Yes	-6.48	0	0	0	0	0	0.55	0	0	2	2.98
5e	N#Cc1cnc2c(c1N1CCN(CC1)C(=O)c1ccc(cc1)Cl)cc(c(c2)OC)OC	C23H21ClN4O3	436.89	31	16	0.26	5	5	0	125.62	78.69	3.50	3.53	2.98	1.83	3.66	3.10	-4.82	6.54e-03	1.50e-05	Moderately soluble	-4.87	5.94e-03	1.36e-05	Moderately soluble	-6.79	7.02e-05	1.61e-07	Poorly soluble	High	Yes	No	No	Yes	Yes	Yes	Yes	-6.46	0	0	0	0	0	0.55	0	0	2	2.81
5f	N#Cc1cnc2c(c1N1CCN(CC1)C(=O)c1ccc(cc1)F)cc(c(c2)OC)OC	C23H21FN4O3	420.44	31	16	0.26	5	6	0	120.57	78.69	3.16	3.00	2.88	1.73	3.44	2.84	-4.39	1.72e-02	4.09e-05	Moderately soluble	-4.32	2.03e-02	4.82e-05	Moderately soluble	-6.47	1.41e-04	3.37e-07	Poorly soluble	High	Yes	No	No	Yes	Yes	Yes	Yes	-6.73	0	0	0	0	0	0.55	0	0	1	2.84
5g	N#Cc1cnc2c(c1N1CCN(CC1)C(=O)c1ccc(cc1)Br)cc(c(c2)OC)OC	C23H21BrN4O3	481.34	31	16	0.26	5	5	0	128.31	78.69	3.58	3.59	3.09	1.94	3.70	3.18	-5.14	3.50e-03	7.28e-06	Moderately soluble	-4.93	5.67e-03	1.18e-05	Moderately soluble	-6.98	4.99e-05	1.04e-07	Poorly soluble	High	Yes	No	No	Yes	Yes	Yes	Yes	-6.69	0	1	0	0	0	0.55	0	0	2	2.86
5h	COc1cc2ncc(c(c2cc1OC)N1CCN(CC1)C(=O)c1cc(OC)c(c(c1)OC)OC)C#N	C26H28N4O6	492.52	36	16	0.35	8	8	0	140.09	106.38	3.90	2.82	2.35	0.44	3.25	2.55	-4.47	1.66e-02	3.38e-05	Moderately soluble	-4.71	9.57e-03	1.94e-05	Moderately soluble	-6.50	1.55e-04	3.14e-07	Poorly soluble	High	No	No	No	Yes	Yes	Yes	Yes	-7.30	0	2	0	0	0	0.55	0	0	2	3.42
5i	N#Cc1cnc2c(c1N1CCN(CC1)C(=O)c1ccc(c(c1)Cl)F)cc(c(c2)OC)OC	C23H20ClFN4O3	454.88	32	16	0.26	5	6	0	125.58	78.69	3.42	3.63	3.54	1.94	4.09	3.32	-4.99	4.69e-03	1.03e-05	Moderately soluble	-4.97	4.87e-03	1.07e-05	Moderately soluble	-7.05	4.01e-05	8.81e-08	Poorly soluble	High	No	No	No	Yes	Yes	Yes	Yes	-6.50	0	0	0	0	0	0.55	0	0	2	2.94
5j	N#Cc1cnc2c(c1N1CCN(CC1)C(=O)c1ccc(cc1)N(C)C)cc(c(c2)OC)OC	C25H27N5O3	445.51	33	16	0.32	6	5	0	134.82	81.93	3.47	3.03	2.39	1.25	2.72	2.57	-4.47	1.50e-02	3.36e-05	Moderately soluble	-4.42	1.71e-02	3.84e-05	Moderately soluble	-6.28	2.34e-04	5.25e-07	Poorly soluble	High	No	No	No	Yes	Yes	Yes	Yes	-6.87	0	1	0	0	0	0.55	0	0	1	3.11
5k	N#Cc1cnc2c(c1N1CCN(CC1)C(=O)c1cccc(c1Cl)Cl)cc(c(c2)OC)OC	C23H20Cl2N4O3	471.34	32	16	0.26	5	5	0	130.63	78.69	3.32	4.16	3.63	2.31	4.30	3.55	-5.42	1.78e-03	3.78e-06	Moderately soluble	-5.52	1.42e-03	3.02e-06	Moderately soluble	-7.38	1.99e-05	4.22e-08	Poorly soluble	High	No	No	No	Yes	Yes	Yes	Yes	-6.22	0	1	0	0	0	0.55	0	0	2	2.95

## Sheet: qikprop
Title	f3d_flags	f3d_energy	Ionization Penalty	Ionization Penalty Charging	Ionization Penalty Neutral	State Penalty	Tot Q	Potential Energy-OPLS-2005	Minimization Converged-OPLS-2005	RMS Derivative-OPLS-2005	Times Found-OPLS-2005	Relative Potential Energy-OPLS-2005	Chiralities Consistent-OPLS-2005	Conformation-OPLS-2005	Serial Number-OPLS-2005	tautomer probability	#stars	#amine	#amidine	#acid	#amide	#rotor	#rtvFG	CNS	mol MW	dipole	SASA	FOSA	FISA	PISA	WPSA	volume	donorHB	accptHB	dip^2/V	ACxDN^.5/SA	glob	QPpolrz	QPlogPC16	QPlogPoct	QPlogPw	QPlogPo/w	QPlogS	CIQPlogS	QPlogHERG	QPPCaco	QPlogBB	QPPMDCK	QPlogKp
5a	0	0	0.0319	0.0000	0.0319	0.0264	0	277355	true	0.015	1	0.000	true	1	6		0	0	0	0	0	4	0	-1	402452	8367	678368	273700	111900	292768	0.000	1246289	0.000	8000	0.0561787	0.0000000	0.8256177	43950	12647	19682	11102	3098	-5232	-5968	-5750	860511	-0.772	420561	-2166
5b	0	0	0.0319	0.0000	0.0319	0.0264	0	277146	true	0.027	1	0.000	true	1	2		0	0	0	0	0	4	0	-1	416479	8250	710527	361879	111910	236737	0.000	1306256	0.000	8000	0.0521041	0.0000000	0.8133367	45815	12823	20158	10798	3424	-5842	-6266	-5681	860316	-0.805	420458	-2364
5c	0	0	0.0404	0.0000	0.0404	0.0340	0	292250	true	0.028	1	0.000	true	1	3	1000	0	0	0	0	0	5	0	-1	432478	8074	715104	366459	112014	236631	0.000	1321064	0.000	8750	0.0493411	0.0000000	0.8142266	45764	12957	20483	11327	3154	-5373	-6258	-5666	858369	-0.864	419430	-2270
5d	0	0	0.0319	0.0000	0.0319	0.0264	0	282866	true	0.028	1	0.000	true	1	4		1	0	0	0	0	4	0	-1	470450	9504	736574	272165	108941	238537	116931	1353434	0.000	8000	0.0667320	0.0000000	0.8033533	47720	12518	21567	10894	4200	-6845	-7413	-5852	917933	-0.516	1971063	-2303
5e	0	0	0.0319	0.0000	0.0319	0.0264	0	276138	true	0.045	1	0.000	true	1	5		0	0	0	0	0	4	0	-1	436897	9018	702495	273764	111966	245120	71644	1290532	0.000	8000	0.0630124	0.0000000	0.8160206	45266	13237	20491	10861	3604	-6002	-6700	-5678	859257	-0.623	1036602	-2336
5f	0	0	0.0319	0.0000	0.0319	0.0264	0	276665	true	0.004	1	0.000	true	1	7		0	0	0	0	0	4	0	-1	420442	9086	687407	273741	111971	254676	47019	1262460	0.000	8000	0.0653905	0.0000000	0.8217932	44233	12227	20070	10881	3338	-5609	-6351	-5630	859168	-0.668	759745	-2302
5g	0	0	0.0319	0.0000	0.0319	0.0264	0	279091	true	0.046	1	0.000	true	1	11		1	0	0	0	0	4	0	-1	481348	6730	731266	291089	115844	246938	77395	1318014	0.000	8000	0.0343646	0.0000000	0.7950052	46383	13627	20456	10971	3780	-6572	-7644	-6027	789500	-0.710	1017109	-2401
5h	0	0	0.0404	0.0000	0.0404	0.0340	0	353989	true	0.020	1	0.000	true	1	10	1000	0	0	0	0	0	7	0	-2	492530	11812	803107	533989	107933	161185	0.000	1490926	0.000	10250	0.0935862	0.0000000	0.7858908	50557	14063	23298	12034	3472	-5930	-6838	-5765	938374	-1023	461840	-2269
5i	0	0	0.0319	0.0000	0.0319	0.0264	0	278464	true	0.021	1	0.000	true	1	9		0	0	0	0	0	4	0	-1	454887	5355	712548	286304	120646	205546	100051	1316623	0.000	8000	0.0217823	0.0000000	0.8153152	45932	12901	20285	10685	3776	-6316	-7082	-5501	710915	-0.642	1208543	-2635
5k	0	0	0.0319	0.0000	0.0319	0.0264	0	281781	true	0.008	1	0.000	true	1	12		1	0	0	0	0	4	0	-1	471342	9153	726620	287019	104393	224883	110324	1333845	0.000	8000	0.0628049	0.0000000	0.8064826	46806	13735	21122	10744	4063	-6628	-7431	-5736	1013775	-0.477	2018967	-2267
5k	0	0	0.0328	0.0000	0.0328	0.0264	0	292993	true	0.026	1	0.000	true	1	8		0	0	0	0	0	5	0	-1	445520	8247	756474	428330	113616	214528	0.000	1397826	0.000	9000	0.0486543	0.0000000	0.7992325	48625	13562	21543	11534	3496	-6026	-6419	-5804	828860	-0.924	403866	-2378
[truncated: 18 more columns]
